# Supplementary material for: Inhibitory Effect of Avenanthramides (Avn) on Tyrosinase Activity and Melanogenesis in α-MSH-Activated SK-MEL-2 Cells: In Vitro and In Silico Analysis
Source: Int J Mol Sci. 2021 Jul 22;22(15):7814. doi: 10.3390/ijms22157814 (PMC8345984; doi:10.3390/ijms22157814)
Supplement: Supplementary file 1 [file ijms-22-07814-s001.zip]

Archive with 1 entries (1 files):
- ijms-1275226-supplementary.pdf
